# Supplementary material for: Emergency Standing Laparoscopic Treatment of Uncontrolled Post-Castration Hemorrhage in Two Geldings
Source: Animals (Basel). 2024 Aug 2;14(15):2252. doi: 10.3390/ani14152252 (PMC11310971; doi:10.3390/ani14152252)
Supplement: Supplementary file 1 [file animals-14-02252-s001.zip]

Archive with 1 entries (1 files):
- animals-3073337-supplementary.mp4
